# Supplementary material for: Microfluidic live‐cell imaging of Aspergillus fumigatus and Candida albicans hyphal growth treated with AmBisome and Caspofungin
Source: J Microsc. 2025 Dec 18;301(2):241–54. doi: 10.1111/jmi.70053 (PMC12884456; doi:10.1111/jmi.70053)
Supplement: Supplementary file 3 — Supporting Information [file JMI-301-241-s002.xlsx]

## Sheet: Sheet1
Inlet vs outlet cellasic drug concentration experiment (24 hours)
										Summary table
										* indicates more growth/loss of drug potency
										**OD data not applicable to Aspergillus + caspofungin
										Mean % growth difference*
										Caspofungin	AmBisome
									A. fumigatus	2.7%**	-0.076
									C. albicans	-0.199	-0.028
		Aspergillus fumigatus ATCC 46645 OD600									Aspergillus fumigatus ATCC 46645 % growth
		Inlet		Outlet		Difference					Inlet		Outlet		Difference (input/output)
	Growth control	CFG	AmBi	CFG	AmBi	CFG	AmBi			Growth control	CFG	AmBi	CFG	AmBi	CFG	AmBi
R1	0.7298	0.2099	0.0562	0.1499	0.1073	0.06	-0.0511		R1	100	28.7613	7.70074	20.5399	14.7027	8.22143	-7.00192
R2	0.9168	0.1212	0.0507	0.1303	0.1131	-0.0091	-0.0624		R2	100	13.2199	5.5301	14.2125	12.3364	-0.992583	-6.80628
R3	0.6166	0.2033	0.0486	0.1162	0.1088	0.0871	-0.0602		R3	100	32.9711	7.88193	18.8453	17.6452	14.1259	-9.76322
R4	0.8667	0.1627	0.0503	0.1447	0.1004	0.018	-0.0501		R4	100	18.7724	5.80362	16.6955	11.5842	2.07684	-5.78055
R5	0.9033	0.1149	0.0491	0.1239	0.0991	-0.009	-0.05		R5	100	12.72	5.43562	13.7164	10.9709	-0.996347	-5.53526
R6	0.7698	0.158	0.0517	0.2055	0.1355	-0.0475	-0.0838		R6	100	20.5248	6.71603	26.6952	17.602	-6.17043	-10.8859
									Mean	100	21.1616	6.51134	18.4508	14.1402	2.71079	-7.62886
		Candida albicans SC5314 OD530									Candida albicans SC5314 % growth
		Inlet		Outlet		Difference					Inlet		Outlet		Difference
	Growth control	CFG	AmBi	CFG	AmBi	CFG	AmBi			Growth control	CFG	AmBi	CFG	AmBi	CFG	AmBi
R1	1.2804	0.9189	0.0897	1.1142	0.1444	-0.1953	-0.0547		R1	100	71.7666	7.00562	87.0197	11.2777	-15.253	-4.2721
R2	1.2639	0.8638	0.0863	1.1306	0.1109	-0.2668	-0.0246		R2	100	68.344	6.82807	89.4533	8.77443	-21.1093	-1.94636
R3	1.2562	0.8921	0.0883	1.1134	0.102	-0.2213	-0.0137		R3	100	71.0158	7.02914	88.6324	8.11973	-17.6166	-1.09059
R4	1.2645	0.8962	0.0888	1.1559	0.1156	-0.2597	-0.0268		R4	100	70.8739	7.02254	91.4116	9.14195	-20.5378	-2.11941
R5	1.2726	0.8444	0.0922	1.113	0.13	-0.2686	-0.0378		R5	100	66.3523	7.24501	87.4587	10.2153	-21.1064	-2.9703
R6	1.3122	0.8725	0.0951	1.1854	0.1556	-0.3129	-0.0605		R6	100	66.4914	7.24737	90.3368	11.8579	-23.8455	-4.61058
									Mean	100	69.1407	7.06296	89.0521	9.89785	-19.9114	-2.83489
