# Supplementary material for: Microfluidic live‐cell imaging of Aspergillus fumigatus and Candida albicans hyphal growth treated with AmBisome and Caspofungin
Source: J Microsc. 2025 Dec 18;301(2):241–54. doi: 10.1111/jmi.70053 (PMC12884456; doi:10.1111/jmi.70053)
Supplement: Supplementary file 4 — Supporting Information [file JMI-301-241-s003.zip]

Archive with 8 entries (8 files):
- Movie 2 C.albicans Text+Scale+Markers Jpeg.mp4
- Movie S1 - Subapical Retrograde Intrahyphal Growth.mp4
- Movie S2 - Resuscitative Growth No Apical Plug.mp4
- Movie S3 - Extracellular Apical Mass Cytosol.mp4
- Movie S4- Caspo Colony+Scale.mp4
- Movie S5 - No Recovery After Fresh Rpmi+Scale.mp4
- Movie S6 - Blebbing 4Ugambisome+Scale.mp4
- Movie 1 - A.Fumigatus Montage +Scale Jpeg.mp4
